# Supplementary material for: miR-302d Targeting of CDKN1A Regulates DNA Damage and Steroid Hormone Secretion in Bovine Cumulus Cells
Source: Genes (Basel). 2023 Dec 10;14(12):2195. doi: 10.3390/genes14122195 (PMC10743266; doi:10.3390/genes14122195)
Supplement: Supplementary file 1 [file genes-14-02195-s001.zip › Table S2.xlsx]

## Sheet: Figure 1
Figure 1a The γH2AX-positive cell rate
	NC	BLM
mean	1	30.21
SD	0.053	1.321
p value		**
Figure 1b The relative level of CDKN1A
	NC	BLM
mean	1	2.59335
SD	0.14876	0.12007
p value		**
Figure 1c The relative level of cell cycle
	NC			BLM
	G1	G2	S	G1	G2	S
mean	54.4	8.2	37.4	51.1	9.44	40.43
SD	0.3532	0.325325	0.9325	0.62502	0.23532	0.3256
p value				*		*
Figure 1d OD value
	NC				BLM
	0h	24h	48h	72h	0h	24h	48h	72h
mean	0.3431	0.5849	1.0801	1.033	0.3431	0.4598	0.8072	0.9371
SD		0.0054	0.03	0.00194		0.00684	0.01015	0.09573
p value						**	**	*
Figure 1e Relative apoptosis level
	NC	BLM
mean	1	1.62246
SD	0.0395197	0.0408651
p value		*
Figure 1f Concentration (pg/mL) of E2 and P4
	E2		P4
	NC	BLM	NC	BLM
mean	64.37	42.7933	1035.8	565.033
SD	2.69764	0.858888	36.4572	30.8362
p value		*		**

## Sheet: Figure 2
Figure 2a Relative mRNA expression of CDKN1A
	NC	siCDKN1A-1	siCDKN1A-2	siCDKN1A-3
mean	1	0.808944	0.464175	1.18288
SD	0.04129	0.02632	0.031891	0.12618
letter		*	**
Figure 2b Relative mRNA expression of CDKN1A
	NC	siCDKN1A-1	siCDKN1A-2	siCDKN1A-3
mean	1	560.66	512.252	430.546
SD	0.0812	39.8723	33.2131	60.2451
letter		**	**	**
Figure 2c Related gH2AX positive rate%
	NC	siCDKN1A	NC-OE	OE
mean	1	0.5579	1	1.621
SD	0.0351	0.08135	0.0251	0.0745
letter		*		*
Figure 2d Relative mRNA expression of BRCA1, MRE11, ATM and RAD51
	BRCA1				MRE11				ATM				RAD51
	NC	siCDKN1A	NC-OE	OE	NC	siCDKN1A	NC-OE	OE	NC	siCDKN1A	NC-OE	OE	NC	siCDKN1A	NC-OE	OE
mean	1	1.55114	1	0.5232	1	1.42734	1	0.5431	1	1.30134	1	0.653	1	0.697372	1	3.0174
SD	0.151134	0.192094	0.1341	0.0815	0.0106057	0.0972249	0.1424	0.1916	0.0212478	0.0517758	0.1441	0.0821	0.0758921	0.131335	0.2112	0.3163
letter		*		*		*		*		*		*		*		**		·
Figure 2e The relative level of cell cycle
	NC			siCDKN1A			NC-OE			OE
	G1	G2	S	G1	G2	S	G1	G2	S	G1	G2	S
mean	63.2767	6.2767	30.4433	64.8614	4.6067	30.5321	74.1133	6.4725	19.4242	72.2531	10.1516	17.7441
SD	0.22502	0.44004	0.3782	0.5557	0.75699	0.93579	0.4457	0.35699	0.23579	0.33502	0.54004	0.6782
p value				*	*					*	*
Figure 2f OD value
	NC				siCDKN1A				NC				siCDKN1A
	0h	24h	48h	72h	0h	24h	48h	72h	0h	24h	48h	72h	0h	24h	48h	72h
mean	0.3631	0.6049	1.0701	1.0433	0.3631	0.6598	1.3072	1.1371	0.3631	0.6104	1.2001	1.143	0.3631	0.4598	0.8072	0.9371
SD		0.0034	0.03358	0.00494		0.00584	0.02015	0.07573		0.0054	0.04418	0.00494		0.00235	0.03015	0.06324
p value						**	**							**	**
Figure 2h Relative mRNA expression of CDK1, CDK2, CCND1 and CCNE2
	CDK1				CDK2				CCND1				CCNE2
	NC	siCDKN1A	NC-OE	OE	NC	siCDKN1A	NC-OE	OE	NC	siCDKN1A	NC-OE	OE	NC	siCDKN1A	NC-OE	OE
mean	1	1.88775	1	0.7134	1	1.38191	1	0.7924	1	0.47522	1	1.5431	1	1.37872	1	0.7526
SD	0.167625	0.222721	0.1516	0.0815	0.090966	0.143025	0.1316	0.1143	0.154127	0.209393	0.1725	0.2817	0.041604	0.108923	0.0507	0.1814
letter		**		*		*		*		**		**		*		*		·
Figure2i Relative apoptosis level
	NC	siCDKN1A	NC-OE	OE
mean	1.0352	0.8414	1	1.71996
SD	0.0413	0.0161	0.0387981	0.0411697
p value		*		**
Figure 2j The relative level of BAX/BCL2
	NC	siCDKN1A	NC-OE	OE
mean	1.0352	0.891	1	1.2142
SD	0.012	0.003	0.012	0.11
p value		*		**
Figure 2k Relative mRNA expression of p53 and FAS
	p53				FAS
	NC	siCDKN1A	NC-OE	OE	NC	siCDKN1A	NC-OE	OE
mean	1	0.6846	1	1.3314	1	0.582367	1	1.5342
SD	0.003997	0.15518	0.0801	0.2123	0.180365	0.156491	0.2624	0.1131
letter		*		*		**		**
Figure 2l Concentration (pg/mL) of E2 and P4
	E2				P4
	NC	siCDKN1A	NC-OE	OE	NC	siCDKN1A	NC-OE	OE
mean	58.7124	74.7006	63.0517	565.033	956.814	1323.93	1026.52	589.724
SD	2.69764	0.0994945	0.876812	1.94445	33.993	38.0317	34.2406	30.6884
p value		*		**		**		**
Figure 2m Relative mRNA expression of STAR, CYP11A1 and HSD3B1
	STAR				CYP11A1				HSD3B1
	NC	siCDKN1A	NC-OE	OE	NC	siCDKN1A	NC-OE	OE	NC	siCDKN1A	NC-OE	OE
mean	1	1.84623	1	0.654964	1	2.14145	1	0.415216	1	1.52521	1	0.524943
SD	0.112545	0.125215	0.1323	0.12223	0.0426525	0.0251256	0.024234	0.025345	0.012545	0.0613463	0.022424	0.105123
letter		**		*		**		**		*		**

## Sheet: Figure 3
Figure 3b The relative level of miR-302d
	NC	BLM
mean	1	0.456042
SD	0.354695	0.091642
p value		**
Figure 3c The relative level of miR-302d
	mimics-NC	miR-302d mimics	inhibitor-NC	miR-302d inhibitor
mean	1	24.0839	1	0.603092
SD	0.060808	0.11875	0.177359	0.048139
p value		**		*
Figure 3d The relative level of CDKN1A
	mimics-NC	miR-302d mimics	inhibitor-NC	miR-302d inhibitor
mean	1	0.194983	1	1.5805
SD	0.071837	0.058532	0.063822	0.091909
p value		**		*
Figure 3e Relative luciferase Activity
	CDKN1AWT+NC	CDKN1AWT+miR-302d
mean	1	0.4552
SD	0.0543	0.0391
p value		**

## Sheet: Figure 4
Figure 4a Relative mRNA expression of CDKN1A
	mimics-NC	miR-302d mimics	inhibitor-NC	miR-302d inhibitor
mean	1	0.83569	1	1.30388
SD	0.03457	0.0124	0.03027	0.05144
letter		*		*
Figure 4b Relative mRNA expression of BRCA1, MRE11, ATM and RAD51
	BRCA1				RAD51				MRE11				ATM
	mimics-NC	miR-302d mimics	inhibitor-NC	miR-302d inhibitor	mimics-NC	miR-302d mimics	inhibitor-NC	miR-302d inhibitor	mimics-NC	miR-302d mimics	inhibitor-NC	miR-302d inhibitor	mimics-NC	miR-302d mimics	inhibitor-NC	miR-302d inhibitor
mean	1	1.6122	1	0.8534	1	1.4923	1	0.8104	1	1.4325	1	0.9532	1	1.2132	1	1.0703
SD	0.0571	0.0674	0.1272	0.1214	0.0472	0.0512	0.1913	0.129	0.0631	0.0894	0.1521	0.1613	0.0433	0.0314	0.0963	0.1562
letter		*		*		*		*		*				*				·
Figure 4c The relative level of cell cycle
	mimics-NC			miR-302d mimics			inhibitor-NC			miR-302d inhibitor
	G1	G2	S	G1	G2	S	G1	G2	S	G1	G2	S
mean	46.4713	8.1021	45.4203	28.4733	9.4221	62.1102	50.0403	8.4305	41.5622	55.7531	6.1411	36.2521
SD	0.5333	0.1032	0.6112	2.2882	0.1924	1.4981	1.4432	0.1121	0.8332	0.7614	0.0434	0.4392
p value				*		*				*		*
Figure 4d Relative mRNA expression of CDK1, CDK2, CCND1 and CCNE2
	CDK1				CDK2				CCND1				CCNE2
	mimics-NC	miR-302d mimics	inhibitor-NC	miR-302d inhibitor	mimics-NC	miR-302d mimics	inhibitor-NC	miR-302d inhibitor	mimics-NC	miR-302d mimics	inhibitor-NC	miR-302d inhibitor	mimics-NC	miR-302d mimics	inhibitor-NC	miR-302d inhibitor
mean	1	1.03288	1	0.604298	1	0.604299	1	1.02396	1	1.55095	1	0.609909	1	1.30134	1	1.0908
SD	0.064923	0.18921	0.0455691	0.27125	0.042087	0.058123	0.0710919	0.0504871	0.099287	0.031928	0.0143847	0.0243873	0.034666	0.031316	0.0198952	0.0683436
letter		*		**		**				**		**		*				·
Figure 4e OD value
	mimics-NC			miR-302d mimics			inhibitor-NC			miR-302d inhibitor
	0h	24h	48h	0h	24h	48h	0h	24h	48h	0h	24h	48h
mean	0.2331	0.446	1.277	0.2331	0.509	1.557	0.2331	0.464	1.916	0.2331	0.503	0.691
SD		0.009	0.089		0.049	0.023		0.007	0.069		0.024	0.035
p value					*	*					*	**
Figure 4g Relative apoptosis level
	mimics-NC	miR-302d mimics	inhibitor-NC	miR-302d inhibitor
mean	1.0352	0.8114	1	1.4212
SD	0.0501	0.0422	0.0954	0.2113
p value		*		**
Figure 4h The relative level of BAX/BCL2
	mimics-NC	miR-302d mimics	inhibitor-NC	miR-302d inhibitor
mean	1	0.8423	1	1.1454
SD	0.0233	0.0231	0.0254	0.1502
p value		*		*
Figure 4i Relative mRNA expression of p53 and FAS
	FAS				P53
	mimics-NC	miR-302d mimics	inhibitor-NC	miR-302d inhibitor	mimics-NC	miR-302d mimics	inhibitor-NC	miR-302d inhibitor
mean	1	0.73884	1	1.13288	1	2.17347	1	0.835088
SD	0.017415	0.013863	0.0897317	0.185307	0.021248	0.096204	0.0243873	0.119262
letter		**		*		**		*
Figure 4j Concentration (pg/mL) of E2 and P4
	E2				P4
	mimics-NC	miR-302d mimics	inhibitor-NC	miR-302d inhibitor	mimics-NC	miR-302d mimics	inhibitor-NC	miR-302d inhibitor
mean	63.2081	79.6153	63.9064	53.1074	890.203	1327.04	882.442	567.997
SD	0.88082	0.67282	0.26913	1.99137	14.9387	28.3949	16.2975	32.5304
p value		*		*		**		*
Figure 4k Relative mRNA expression of STAR, CYP11A1 and HSD3B1
	STAR				CYP11A1				HSD3B1
	mimics-NC	miR-302d mimics	inhibitor-NC	miR-302d inhibitor	mimics-NC	miR-302d mimics	inhibitor-NC	miR-302d inhibitor	mimics-NC	miR-302d mimics	inhibitor-NC	miR-302d inhibitor
mean	1	1.64964	1	0.624964	1	1.95216	1	0.445215	1	1.48494	1	0.494943
SD	0.1323	0.12223	0.1323	0.09223	0.024234	0.045345	0.024234	0.085345	0.022424	0.115123	0.022424	0.095123
letter		**		*		**		**		**		*
